# Supplementary material for: Characterization and Bioactivity of Piper chaudocanum L. Extract-Doped ZnO Nanoparticles Biosynthesized by Co-Precipitation Method
Source: Materials (Basel). 2023 Aug 3;16(15):5457. doi: 10.3390/ma16155457 (PMC10420328; doi:10.3390/ma16155457)
Supplement: Supplementary file 1 [file materials-16-05457-s001.zip]

Archive with 1 entries (1 files):
- materials-2435035-supplementary.pdf
